# Supplementary material for: Fluorescent Molecular Imprinted Sensor Based on Carbon Quantum Dot for Nitrofen Detection in Water Sample
Source: Polymers (Basel). 2025 Mar 20;17(6):816. doi: 10.3390/polym17060816 (PMC11944888; doi:10.3390/polym17060816)
Supplement: Supplementary file 1 [file polymers-17-00816-s001.zip]

Archive with 1 entries (1 files):
- polymers-3492692-supplementary.pdf
